# Supplementary material for: Electrical resistivity imaging (ERI) data for characterising crystalline basement structures in Abeokuta, southwestern Nigeria
Source: Data Brief. 2018 Jul 20;19:2393–7. doi: 10.1016/j.dib.2018.07.034 (PMC6141815; doi:10.1016/j.dib.2018.07.034)
Supplement: Supplementary file 2 — Supplementary material [file mmc2.zip]

Archive with 1 entries (1 files):
- DIB-2851.xml
