# Supplementary material for: Electrical resistivity imaging (ERI) data for characterising crystalline basement structures in Abeokuta, southwestern Nigeria
Source: Data Brief. 2018 Jul 20;19:2393–7. doi: 10.1016/j.dib.2018.07.034 (PMC6141815; doi:10.1016/j.dib.2018.07.034)
Supplement: Supplementary file 2 — Supplementary material [file mmc2.zip › DIB-2851.xml]

<?xml version="1.0" encoding="UTF-8"?>
<?xml-stylesheet type="text/xsl" href="Y:\Public\Styles\ptsiiiorder.xsl" ?>
<!DOCTYPE orders SYSTEM "Y:\Public\Styles\ptsiiiorder150.dtd">
<orders>
	<order>
		<time day="19" month="07" yr="2018" hr="08" min="17" sec="47"/>
		<po-number>T06855215</po-number>
		<due-date>
			<time day="27" month="07" yr="2018" hr="08" min="17" sec="47"/>
		</due-date>
		<prod-site>ESCH - Elsevier India Pvt Ltd.</prod-site>
		<opco>OCUS - Operating Company Elsevier Inc.</opco>
		<stage step="S100"/>
		<executor type="TYPESETTER" addressee="yes">
			<exec-code>MACM</exec-code>
			<exec-name>MPS</exec-name>
			<aff>
				<inst-contd>Information Services Division</inst-contd>
				<address>HMG Ambassador</address>
				<address-contd>137, Residency Road</address-contd>
				<zipcode zipcode-pos="AFTERCTY">560 025</zipcode>
				<cty>Bangalore</cty>
				<cny>India</cny>
				<tel>+91 80 4178 4242</tel>
				<fax>+91 80 2227 1015</fax>
			</aff>
		</executor>
		<executor type="WAREHOUSE" addressee="no">
			<exec-code>NOWAR</exec-code>
			<exec-name>No warehouse</exec-name>
			<aff>
				<organization>Elsevier</organization>
				<cny>Netherlands</cny>
			</aff>
		</executor>
		<item-info>
			<version-no>S100.1</version-no>
			<language>English</language>
			<crossmark>no</crossmark>
			<jid>DIB</jid>
			<issn>2352-3409</issn>
			<aid>2851</aid>
			<pii>S2352-3409(18)30807-2</pii>
			<doi>10.1016/j.dib.2018.07.034</doi>
			<item-title>Electrical resistivity imaging (ERI) data for characterising crystalline basement structures in Abeokuta, southwestern Nigeria</item-title>
			<section>CRYSTAL</section>
			<dochead>Data Article</dochead>
			<eo-item-nr>DIB-D-18-00944</eo-item-nr>
			<e-submission-item-nr>DIB_DIB-D-18-00944</e-submission-item-nr>
			<received-date>
				<date day="12" month="04" yr="2018"/>
			</received-date>
			<accept-date>
				<date day="16" month="07" yr="2018"/>
			</accept-date>
			<cpc>N</cpc>
			<in-scope-cpc type="N"/>
			<prd-type-as-sent>FTP</prd-type-as-sent>
			<online-version type="print"/>
			<pit>DAT</pit>
			<copy-edit-content required="no"/>
			<no-mns-pages>6</no-mns-pages>
			<no-phys-figs>2</no-phys-figs>
			<no-bw-figs>0</no-bw-figs>
			<no-web-colour-figs>0</no-web-colour-figs>
			<no-colour-figs>2</no-colour-figs>
			<no-e-components>2</no-e-components>
			<physical-figures>
				<figure>
					<figure-nr>1</figure-nr>
					<figure-type>COLOUR-IN-PRINT</figure-type>
					<graphical-abstract grabs="no"/>
				</figure>
				<figure>
					<figure-nr>2</figure-nr>
					<figure-type>COLOUR-IN-PRINT</figure-type>
					<graphical-abstract grabs="no"/>
				</figure>
			</physical-figures>
			<e-components>
				<e-component>
					<e-component-nr>1</e-component-nr>
					<e-component-format>APPLICATION</e-component-format>
					<e-component-remarks>Conflict of Interest.doc</e-component-remarks>
				</e-component>
				<e-component>
					<e-component-nr>2</e-component-nr>
					<e-component-format>APPLICATION</e-component-format>
					<e-component-remarks>2D ERI.zip</e-component-remarks>
				</e-component>
			</e-components>
			<righthand-start>N</righthand-start>
			<copyright-status>001</copyright-status>
			<license>CC BY 4.0</license>
			<first-author>
				<degree>Dr.</degree>
				<fnm>Ahzegbobor P.</fnm>
				<snm>Aizebeokhai</snm>
			</first-author>
			<corr-author>
				<degree>Dr.</degree>
				<fnm>Ahzegbobor P.</fnm>
				<snm>Aizebeokhai</snm>
				<aff>
					<organization>Covenant University</organization>
					<inst-contd>Applied Geophysics Group, College of Science and Technology</inst-contd>
					<cty>Ota</cty>
					<cny>Nigeria</cny>
					<ead>philips.aizebeokhai@covenantuniversity.edu.ng</ead>
				</aff>
			</corr-author>
			<item-remarks>
				<item-remark>
					<remark-type>Problem</remark-type>
					<remark>DEBENDRAB 18-JUL-18
        With regard to this article please confirm if it is a transferred article or a stand alone article. If it is a transferred article then please provide me the PII number for further processing. Thank you.
        </remark>
					<response>AGARWALV12 18-JUL-2018 10:19
standalone article
</response>
				</item-remark>
				<item-remark>
					<remark-type>Setter</remark-type>
					<remark>DEBENDRAB 18-JUL-18
        File name: Manuscript - Data in Brief.doc+Figures.doc
        </remark>
					<response/>
				</item-remark>
				<item-remark>
					<remark-type>Editorial</remark-type>
					<remark>DEBENDRAB 18-JUL-18
        Corresponding Author email address(es):philips_aizebeo...
        </remark>
					<response/>
				</item-remark>
				<item-remark>
					<remark-type>Editorial</remark-type>
					<remark>DEBENDRAB 18-JUL-18
        link the classification "Crystallography" as section while completing article login
        </remark>
					<response/>
				</item-remark>
			</item-remarks>
			<revised-proof>N</revised-proof>
			<offprint-payment payment="no"/>
		</item-info>
	</order>
</orders>
